# Supplementary material for: Exercise Interventions for Cognitive and Functional Outcomes in Dementia: A Systematic Review and Meta-Analysis Exploring Dose Metrics, Heterogeneity, and Implementation-Relevant Factors
Source: Healthcare (Basel). 2026 Mar 9;14(5):689. doi: 10.3390/healthcare14050689 (PMC12985021; doi:10.3390/healthcare14050689)
Supplement: Supplementary file 1 [file healthcare-14-00689-s001.zip]

Archive with 6 entries (6 files):
- Table S1. PRISMA 2020 Checklist.pdf
- Table S2. Full electronic search strategies for all databases.pdf
- Table S3. Outcome Selection and Effect Size Extraction.pdf
- Table S4. Risk of Bias Assessment Using the Cochrane RoB 2 Tool.pdf
- Table S5. Sensitivity and Publication Bias Analyses.pdf
- Table S6. Excluded Full-Text Studies with Reasons.pdf
